# Supplementary material for: 3D Printing of Textured Soft Hybrid Meat Analogues
Source: Foods. 2022 Feb 6;11(3):478. doi: 10.3390/foods11030478 (PMC8834039; doi:10.3390/foods11030478)
Supplement: Supplementary file 1 [file foods-11-00478-s001.zip]

Archive with 1 entries (1 files):
- foods-1505853-supplementary.pdf
